# Supplementary material for: Advancing Evidence-Based Nursing: The Updated German Expert Standard on Continence Promotion
Source: Healthcare (Basel). 2025 Oct 31;13(21):2771. doi: 10.3390/healthcare13212771 (PMC12609654; doi:10.3390/healthcare13212771)
Supplement: Supplementary file 1 [file healthcare-13-02771-s001.zip]

Archive with 1 entries (1 files):
- healthcare-3879010-supplementary.pdf
